# Supplementary material for: Clinical Features and Natural History in a Cohort of Chinese Patients with RPE65-Associated Inherited Retinal Dystrophy
Source: J Clin Med. 2021 Nov 10;10(22):5229. doi: 10.3390/jcm10225229 (PMC8625455; doi:10.3390/jcm10225229)
Supplement: Supplementary file 1 [file jcm-10-05229-s001.zip › Table S1.xlsx]

## Sheet: Sheet1
Table S1.The Clinical features and results of the RPE65 gene variants screening of the patients in the reported Chinese study.
patient ID	Gender	Age（year）		Visual acuity(logMAR) OD/OS		Variants		Co-segregation	Source
		onset	exam			Allele1	Allele2
II:1	F	NA	9	0.70	1.00	p.(Leu67Arg)	p.(Tyr368Cys)	YES	[21]
II:2	F	NA	7	0.60	0.60	p.(Leu67Arg)	p.(Tyr368Cys)	YES	[21]
96	M	5.0	25	2.70	2.30	p.(Arg44Gln)	p.(Arg44Gln)	YES	[22]
143	M	5.0	31.0	2.70	2.70	c.725+2T>A	c.725+2T>A	YES	[22]
165	M	6.0	28.0	2.70	2.70	p.(Trp460*)	p.(Ser468Leu)	YES	[22]
20041-II:1	M	FMB	30.0	0.70	0.70	p.(Arg91Gln)	p.(Leu395Serfs*4)	NA	[18]
20061-IV:1	F	FMB	28.0	2.30	2.30	p.(Gln165*)	p.(Gln165*)	YES	[18]
20061-IV:2	M	FMB	21.0	1.30	1.30	p.(Gln165*)	p.(Gln165*)	YES	[18]
20071-IV:1	M	FMB	50.0	3.00	3.00	p.(Gly32Cys)	p.(Gly32Cys)	YES	[18]
20071-IV:4	F	FMB	47.0	3.00	3.00	p.(Gly32Cys)	p.(Gly32Cys)	YES	[18]
20077-II:1	F	FMB	27.0	0.82	0.70	p.(Arg91Gln)	c.858+1delG	NA	[18]
20077-II:3	M	FMB	36.0	2.30	2.30	p.(Arg91Gln)	c.858+1delG	NA	[18]
20177-V:1	F	FMB	8.0	0.70	1.30	p.(Arg446Ser)	p.(Arg446Ser)	YES	[18]
20314-II:1	F	FMB	22.0	1.30	1.30	p.(Phe50Ser)	p.(Phe50Ser)	YES	[18]
20357-V:1	F	FMB	7.0	0.70	1.00	p.(Arg44*)	p.(Arg44*)	YES	[18]
20361-II:1	M	FMB	9.0	1.00	1.30	p.(Asn114His)	p.(Asp142Gly)	YES	[18]
20289-II:1	M	FMB	38.0	2.30	2.30	p.(Leu42Phe)	p.(Arg44*)	NA	[18]
20425-IV:2	F	FMB	23.0	1.30	1.30	p.(Arg124*)	p.(Arg124*)	YES	[18]
20455-II:1	F	FMB	17.0	0.70	0.82	p.(Arg44*)	p.(Arg44*)	NA	[18]
20511-II:1	M	FMB	30.0	1.30	1.00	p.(Pro467Ala)	p.(Arg44*)	NA	[18]
F01-II:1	M	4.7	7.9	0.52	0.40	p.(Ala434Glu)	p.(Pro467Ala)	YES	[6]
F01-II:2	M	ECH	6.4	0.40	0.40	p.(Ala434Glu)	p.(Pro467Ala)	YES	[6]
F03-II:2	M	ECH	26.0	0.00	0.00	p.(Ser238Cys)	p.(Arg515Trp)	NA	[6]
F03-II:3	F	ECH	24.0	0.05	0.10	p.(Ser238Cys)	p.(Arg515Trp)	NA	[6]
F04-II:1	F	2.0	10.0	0.40	0.40	p.(Arg44Gln)	p.(Arg515Trp)	YES	[6]
F06-II:1	M	ECH	8.8	1.00	1.00	p.(Leu67Arg)	p.(Tyr144His)	YES	[6]
F07-II:4	M	ECH	15.0	0.82	1.22	p.(His241Arg)	p.(Asn356Metfs*17)	YES	[6]
F08-II:2	F	ECH	19.0	1.52	1.40	p.(Arg91Trp)	p.(His182Arg)	YES	[6]
F09-II:2	F	0.3	0.3	2.70	2.70	p.(Lys354Glufs*11)	p.(Lys354Glufs*11)	YES	[6]
F10-II:1	M	0.3	4.9	1.00	0.82	p.(Arg91Trp)	c.1451-1G>A	YES	[6]
F11-II:1	M	0.5	0.5	2.70	2.70	p.(Arg91Trp)	p.(Trp458*)	YES	[6]
F13-II:1	M	3.0	5.3	0.52	0.40	p.(Gly32Cys)	p.(Gln64Glu)	YES	[6]
F14-II:1	M	2.5	5.7	0.70	0.70	c.998+1G>A	p.(Pro467Ala)	YES	[6]
F15-II:1	F	2.3	3.2	1.85	1.85	p.(Gln165*)	c.999-1G>T	YES	[6]
F16-II:2	M	1.7	7.7	0.82	0.52	p.(Tyr275*)	p.(Tyr501*)	YES	[6]
F17-II:1	F	2.0	5.2	1.00	1.00	p.(Ala214Serfs*20)	p.(Trp458*)	YES	[6]
F18-II:1	M	2.4	6.0	0.00	0.30	p.(Val99Ile)	p.(Tyr122His)	YES	[6]
1	F	3.0	7.0	0.52	0.40	p.(Phe530Leu)	c.1243+2T>A	YES	[23]
2	M	17.0	23	2.00	2.00	p.(Thr392Pro)	p.(Thr392Pro)	NA	[24]
F1-1	F	Congenital	12	0	0.05	p.(Pro467Ala)	c.94+2T>A	YES	[8]
F2-1	M	Congenital	6	0.6	0.82	p.(Arg91Gln)	p.(Arg91Trp)	YES	[8]
F3-1	M	Congenital	7	0.4	0.4	p.(Pro467Ala)	c.998+1G>A	YES	[8]
F6-1	M	3	10	0.22	0.4	p.(Arg515Trp)	p.(Asp482Asn)	YES	[8]
F6-2	F	3	9	0.4	0.4	p.(Arg515Trp)	p.(Asp482Asn)	YES	[8]
F7-1	M	Congenital	29	1	2.70	p.(Arg446Ser)	c.354-2A>G	YES	[8]
F7-2	M	Congenital	31	1.3	1.3	p.(Arg446Ser)	c.354-2A>G	YES	[8]
F8-1	F	Congenital	7	1	0.13	p.(Pro419Ser)	p.(His68Tyr)	YES	[8]
F9-1	M	Congenital	11	0.52	0.4	p.(Phe530Leu)	c.858+1del	YES	[8]
F10-1	F	Congenital	49	2.70	2.70	p.(Gly333Arg)	p.(Gly333Arg)/p.(Cys112Ser)	YES	[8]
F11-1	M	Congenital	20	1	1	p.(Phe279Leufs*46)	p.(Phe279Leufs*46)	YES	[8]
F12-1	F	Congenital	31	1	1	p.(Arg44Gln)	c.858+1del	YES	[8]
F13-1	F	Congenital	9	0.52	0.4	p.(Leu67Arg)	p.(Tyr435Cys)	YES	[8]
F14-1	F	Congenital	5	0.6	0.7	p.(Arg347Cys)	p.(Ala360Pro)	YES	[8]
F15-1	M	Congenital	5	0.82	1	p.(Trp460*)	p.(Arg296Glyfs*29)	YES	[8]
F16-1	M	Congenital	30	2.3	2.3	p.(Arg91Trp)	p.(Val126*)	YES	[8]
F17-1	F	Congenital	30	0.3	0.4	p.(Asp482Asn)	p.(Ser269Metfs*4)	YES	[8]
4283_1	F	NA	41	0.7	0.7	p.(Leu67Arg)	p.(Ala145Asp)	YES	[25]
Abbreviations: ECH,early childhood; F,female; FMB,first few months after birth; M,male; NA,not available; OD,right eye;OS,left eye.
