# Supplementary material for: Clinical Features and Natural History in a Cohort of Chinese Patients with RPE65-Associated Inherited Retinal Dystrophy
Source: J Clin Med. 2021 Nov 10;10(22):5229. doi: 10.3390/jcm10225229 (PMC8625455; doi:10.3390/jcm10225229)
Supplement: Supplementary file 1 [file jcm-10-05229-s001.zip › Table S2.xlsx]

## Sheet: Sheet1
Table S2. Presumed pathogenic RPE65 variants identified in this study and analysis of the variants by predictive programs.
Exon	Nucleotide change	Protein effect	Allele numbers	MT	SIFT	PP-2	ASSP	Net gene2	BDGP	ExAC	1000G	MAF	ACMG	Source
2	c.47T>C	p.(Phe16Ser)	1	DC(0.999)	D(0.005)	PoD(0.816)	—	—	—	—	—	—	P	[7]
3	c.119G>A	p.(Gly40Asp)	1	DC(0.999)	D(0.000)	PrD(1.000)	—	—	—	—	—	—	P	[32]
3	c.130C>T	p.(Arg44*)	1	DC(1.000)	—	—	—	—	—	3.3e-05	—	3.3e-05	P	[5]
3	c.131G>A	p.(Arg44Gln)	1	DC(0.999)	D(0.001)	PrD(1.000)	—	—	—	5.8e-05	0.0002	0.0002	P	[33]
3	c.200T>G	p.(Leu67Arg)	5	DC(0.999)	D(0.000)	PrD(0.998)	—	—	—	—	—	—	P	[21]
Intron3	c.246-2A>G	p.(=)	1	—	—	—	SC	SC	SC	—	—	—	P	Novel
4	c.271C>T	p.(Arg91Trp)	4	DC(0.999)	D(0.012)	PrD(0.942)	—	—	—	8.3e-05	0.00019968	0.00019968	P	[34]
4	c.272G>A	p.(Arg91Gln)	2	DC(0.999)	T(0.440)	B(0.026)	—	—	—	3.3e-05	—	3.3e-05	P	[35]
4	c.311G>A	p.(Gly104Asp)	1	DC(0.999)	D(0.000)	PrD(1.000)	—	—	—	—	—	—	P	[36]
4	c.335G>A	p.(Cys112Tyr)	2	DC(0.999)	D(0.000)	PrD(0.991)	—	—	—	8e-06	—	3.97779e-06	LP	[7]
5	c.361del	p.(Ser121Leufs*6)	1	DC(1.000)	—	—	—	—	—	—	—	—	P	[37]
5	c.370C>T	p.(Arg124*)	2	DC(1.000)	—	—	—	—	—	—	0.0002	0.0002	P	[34]
6	c.596dup	p.(Asn199Lysfs*35)	1	DC(1.000)	—	—	—	—	—	—	—	—	P	Novel
8	c.768del	p.(Val257Serfs*68)	1	DC(1.000)	—	—	—	—	—	—	—	—	P	[7]
8	c.806_809delinsTGGAGTCATGAAG	p.(Ser269Metfs*4)	1	DC(1.000)	—	—	—	—	—	—	—	—	P	Novel
8	c.825C>A	p.(Tyr275*)	1	DC(1.000)	—	—	—	—	—	—	—	—	P	[6]
intron8	c.858+1del	p.(Val287Phefs*38)	1	DC(1.000)	—	—	—	—	—	—	—	—	P	[18]
9	c.894del	p.(Lys298Asnfs*27)	1	DC(1.000)	—	—	—	—	—	8e-06	—	—	P	[38]
9	c.912C>A	p.(Tyr304*)	1	DC(1.000)	—	—	—	—	—	—	—	—	P	[19]
9	c.917C>T	p.(Thr306Ile)	2	DC(0.999)	D(0.001)	PrD(0.998)	—	—	—	—	—	—	P	[19]
9	c.936C>G	p.(Phe312Leu)	2	DC(0.999)	T(0.05)	PoD(0.790)	—	—	—	—	—	—	P	Novel
9	c.950C>T	p.(Thr317Ile)	1	DC(0.999)	D(0.001)	PrD(0.977)				—	—	—	P	Novel
9	c.982C>T	p.(Leu328Phe)	1	DC(0.999)	D(0.005)	PrD(0.988)	—	—	—	—	—	—	P	[28]
9	c.986G>A	p.(Cys329Tyr)	2	DC(0.999)	D(0.001)	PrD(1.000)	—	—	—	—	—	—	LP	[7]
9	c.997G>C	p.(Gly333Arg)	2	DC(0.999)	D(0.008)	PrD(0.997)	—	—	—	—	—	—	P	[6]
10	c.1013A>G	p.(Tyr338Cys)	1	DC(0.999)	D(0.047)	PrD(0.991)	—	—	—	—	—	—	P	Novel
10	c.1040G>A	p.(Arg347His)	1	DC(0.999)	D(0.024)	B(0.436)	—	—	—	8e-06	0.0002	0.0002	LP	[7]
10	c.1058T>A	p.(Val353Glu)	2	DC(0.999)	D(0.033)	PrD(0.924)	—	—	—	—	—	—	LP	[7]
10	c.1069_1080del	p.(Ala357_Ala360del)	1	DC(0.992)	—	—	—	—	—	—	—	—	P	[7]
10	c.1097G>C	p.(Arg366Thr)	1	DC(0.999)	D(0.037)	PrD(1.000)	—	—	—	—	—	—	LP	Novel
Intron10	c.1128+2del	p.(=)	1	DC(1.000)	—	—	SC	SC	SC	—	—	—	P	Novel
11	c.1154C>T	p.(Thr385Met)	1	DC(0.998)	D(0.029)	PrD(0.937)	—	—	—	0.000224	0.0012	0.0012	LP	[7]
11	c.1208_1209dup	p.(Glu404Trpfs*37)	1	DC(1.000)	—	—	—	—	—	—	—	—	P	Novel
11	c.1228T>C	p.(Ser410Pro)	1	DC(0.999)	T(0.179)	B(0.54)	—	—	—	—	—	—	LP	[7]
12	c.1250A>G	p.(Glu417Gly)	1	DC(0.999)	D(0.000)	PrD(1.000)	—	—	—	—	—	—	LP	[7]
12	c.1250A>T	p.(Glu417Val)	2	DC(0.999)	D(0.000)	PrD(0.998)	—	—	—	—	—	—	LP	[7]
12	c.1253T>A	p.(Phe418Tyr)	1	DC(0.999)	D(0.007)	PrD(0.996)	—	—	—	—	—	—	LP	[7]
12	c.1278T>A	p.(Tyr426*)	2	DC(1.000)	—	—	—	—	—	—	—	—	P	[7]
13	c.1344T>A	p.(Cys448*)	1	DC(1.000)	—	—	—	—	—	—	—	—	P	Novel
13	c.1444G>A	p.(Asp482Asn)	1	DC(0.999)	D(0.002)	PrD(0.995)	—	—	—	—	—	—	P	[8]
14	c.1543C>T	p.(Arg515Trp)	1	DC(1.000)	D(0.000)	PrD(1.000)	—	—	—	1.7e-05	—	1.7e-05	P	[39]
Abbreviations:ACMG,classification of variants according to American College of Medical Genetics; B,Benign; D,damaging; DC,Disease causing; ExAC: Exome Aggregation Consortium ; LP,Likely pathogenic; MAF,Minor Allel Frequency; MT: Mutation Taster; P,Pathogenic; PoD,Possibly damaging;PrD,Probably damaging; PP-2: Polyphen-2; SC,Splice site changed; T,Toletated.
References: [32]. Li, L.; Chen, Y.; Jiao, X.; Jin, C.; Jiang, D.; Tanwar, M.; Ma, Z.; Huang, L.; Ma, X.; Sun, W.; Chen, J.; Ma, Y.; M'Hamdi, O.; Govindarajan, G.; Cabrera, P. E.; Li, J.; Gupta, N.; Naeem, M. A.; Khan, S. N.; Riazuddin, S.; Akram, J.; Ayyagari, R.; Sieving, P. A.; Riazuddin, S. A.; Hejtmancik, J. F., Homozygosity Mapping and Genetic Analysis of Autosomal Recessive Retinal Dystroph…
